# Supplementary material for: Health Risks of Organophosphate Flame Retardants (OPFRs) in Facial Cosmetic Sponges via Dermal Exposure
Source: Molecules. 2026 Mar 24;31(7):1067. doi: 10.3390/molecules31071067 (PMC13074967; doi:10.3390/molecules31071067)
Supplement: Supplementary file 1 [file molecules-31-01067-s001.zip]

Archive with 1 entries (1 files):
- molecules-4176133-supplementary.pdf
